# Supplementary material for: Dipeptide Nitrile CD34 with Curcumin: A New Improved Combination Strategy to Synergistically Inhibit Rhodesain of Trypanosoma brucei rhodesiense
Source: Int J Mol Sci. 2023 May 9;24(10):8477. doi: 10.3390/ijms24108477 (PMC10218348; doi:10.3390/ijms24108477)
Supplement: Supplementary file 1 [file ijms-24-08477-s001.zip]

Archive with 1 entries (1 files):
- ijms-2338121-supplementary.pdf
